# Supplementary material for: The Coral Trait Database, a curated database of trait information for coral species from the global oceans
Source: Sci Data. 2016 Mar 29;3:160017. doi: 10.1038/sdata.2016.17 (PMC4810887; doi:10.1038/sdata.2016.17)
Supplement: Supplementary file 1 [file sdata201617-isa1.zip]

Archive with 3 entries (3 files):
- i_Investigation.txt
- s_study_Madin.txt
- a_assay_Madin.txt
