# Supplementary material for: The Coral Trait Database, a curated database of trait information for coral species from the global oceans
Source: Sci Data. 2016 Mar 29;3:160017. doi: 10.1038/sdata.2016.17 (PMC4810887; doi:10.1038/sdata.2016.17)
Supplement: Supplementary file 1 [file sdata201617-isa1.zip › i_Investigation.txt]

# Investigation File generated for Scientific Data with Investigation File Authoring Tool version 0.1.0 on 08/02/2016 - This metadata file is CC0
ONTOLOGY SOURCE REFERENCE
Term Source Name	NCBITAXON	ENVO	ERO	OBI	NCIT
Term Source File	http://data.bioontology.org/ontologies/NCBITAXON	http://data.bioontology.org/ontologies/ENVO	http://data.bioontology.org/ontologies/ERO	http://data.bioontology.org/ontologies/OBI	http://data.bioontology.org/ontologies/NCIT
Term Source Version	2015AA	releases/2014-09-16	2013-08-02	2014-08-18	15.05d
Term Source Description	National Center for Biotechnology Information (NCBI) Organismal Classification	Environment Ontology	Eagle-I Research Resource Ontology	Ontology for Biomedical Investigations	National Cancer Institute Thesaurus
INVESTIGATION
Investigation Identifier
Investigation Title
Investigation Description
Investigation Submission Date
Investigation Public Release Date
INVESTIGATION PUBLICATIONS
Investigation PubMed ID
Investigation Publication DOI
Investigation Publication Author List
Investigation Publication Title
Investigation Publication Status
Investigation Publication Status Term Accession Number
Investigation Publication Status Term Source REF
INVESTIGATION CONTACTS
Investigation Person Last Name
Investigation Person Mid Initials
Investigation Person First Name
Investigation Person Address
Investigation Person Phone
Investigation Person Fax
Investigation Person Email
Investigation Person Affiliation
Investigation Person Roles
Investigation Person Roles Term Accession Number
Investigation Person Roles Term Source REF
STUDY
Study Identifier	10.1038/sdata.2016.17
Study Title	The Coral Trait Database, a curated database of trait information for coral species from the global oceans
Study Submission Date	06/10/2015
Study Public Release Date	29/03/2016
Study Description	http://www.nature.com/articles/sdata201617#abstract
Study File Name	s_study_Madin.txt
Comment[Subject Keywords]	//;///;//;//;///
Comment[Manuscript Licence]	CC BY-4.0
Comment[Experimental Metadata Licence]	CC0
Comment[Supplementary Information File Name]	
Comment[Supplementary Information File Type]	x-zip-compressed
Comment[Supplementary Information File URL]	http://www.nature.com/articles/sdata201617#supplementary-information
Comment[Data Repository]	figshare
Comment[Data Record Accession]	doi:10.6084/m9.figshare.2067414
Comment[Data Record URI]	http://dx.doi.org/10.6084/m9.figshare.2067414
STUDY DESIGN DESCRIPTORS
Study Design Type	data integration objective	species comparison design	digital curation	observation design
Study Design Type Term Accession Number	ERO:0100092	OBI:0001310	OBI:0302914	OBI:0300311
Study Design Type Term Source REF	ERO	OBI	OBI	OBI
STUDY PUBLICATIONS
Study PubMed ID
Study Publication DOI
Study Publication Author List
Study Publication Title
Study Publication Status
Study Publication Status Term Accession Number
Study Publication Status Term Source REF
STUDY FACTORS
Study Factor Name	measured trait
Study Factor Type	Trait
Study Factor Type Term Accession Number	NCIT:C85496
Study Factor Type Term Source REF	NCIT
STUDY ASSAYS
Study Assay Measurement Type	ecological observations
Study Assay Measurement Type Term Accession Number	""
Study Assay Measurement Type Term Source REF	""
Study Assay Technology Type	data item extraction from journal article
Study Assay Technology Type Term Accession Number	IAO:0000443
Study Assay Technology Type Term Source REF	OBI
Study Assay Technology Platform	""
Study Assay File Name	a_assay_Madin.txt
STUDY PROTOCOLS
Study Protocol Name	Observation and measurements	Data acquisition
Study Protocol Type	digital curation	data item extraction from journal article
Study Protocol Type Term Accession Number	OBI:0302914	IAO:0000443
Study Protocol Type Term Source REF	OBI	OBI
Study Protocol Description		
Study Protocol URI	""	""
Study Protocol Version		
Study Protocol Parameters Name	""	""
Study Protocol Parameters Name Term Accession Number	""	""
Study Protocol Parameters Name Term Source REF	""	""
Study Protocol Components Name	""	""
Study Protocol Components Type	""	""
Study Protocol Components Type Term Accession Number	""	""
Study Protocol Components Type Term Source REF	""	""
STUDY CONTACTS
Study Person Last Name	Madin	Anderson	Andreasen	Bridge	Cairns	Connolly	Darling	Diaz	Falster	Franklin	Gates	Hoogenboom	Huang	Keith	Kosnik	Kuo	Lough	Lovelock	Luiz	Martinelli	Mizerek	Pandolfi	Pochon	Pratchett	Putnam	Roberts	Stat	Wallace	Widman	Baird
Study Person First Name	Joshua S.	Kristen D.	Magnus Heide	Tom C.L.	Stephen D.	Sean R.	Emily S.	Marcela	Daniel S.	Erik C.	Ruth D.	Mia O.	Danwei	Sally A.	Matthew A.	Chao-Yang	Janice M.	Catherine E.	Osmar	Julieta	Toni	John M.	Xavier	Morgan S.	Hollie M.	T. Edward	Michael	Carden C.	Elizabeth	Andrew H.
Study Person Mid Initials																														
Study Person Email	joshua.madin@mq.edu.au	""	""	""	""	""	""	""	""	""	""	""	""	""	""	""	""	""	""	""	""	""	""	""	""	""	""	""	""	andrew.baird@jcu.edu.au
Study Person Phone																														
Study Person Fax																														
Study Person Address																														
Study Person Affiliation	Department of Biological Sciences, Macquarie University, New South Wales 2109, Australia	Australian Research Council Centre of Excellence for Coral Reef Studies, James Cook University, Townsville 4811, Australia	Center for Macroecology, Evolution & Climate, Natural History Museum of Denmark, University of Copenhagen, Copenhagen DK-2100, Denmark	Australian Research Council Centre of Excellence for Coral Reef Studies, James Cook University, Townsville 4811, Australia	Department of Invertebrate Zoology, National Museum of Natural History, Smithsonian, Washington, District Of Columbia 20013, USA	Australian Research Council Centre of Excellence for Coral Reef Studies, James Cook University, Townsville 4811, Australia	Marine Program, Wildlife Conservation Society, Bronx, New York 10460, USA	Department of Biological Sciences, Macquarie University, New South Wales 2109, Australia	Department of Biological Sciences, Macquarie University, New South Wales 2109, Australia	University of Hawaii, Hawaii Institute of Marine Biology, School of Ocean and Earth Science and Technology, Kaneohe, Hawaii 96744, USA	University of Hawaii, Hawaii Institute of Marine Biology, School of Ocean and Earth Science and Technology, Kaneohe, Hawaii 96744, USA	Australian Research Council Centre of Excellence for Coral Reef Studies, James Cook University, Townsville 4811, Australia	Department of Biological Sciences and Tropical Marine Science Institute, National University of Singapore, Singapore 117543, Singapore	Center for Macroecology, Evolution & Climate, Natural History Museum of Denmark, University of Copenhagen, Copenhagen DK-2100, Denmark	Department of Biological Sciences, Macquarie University, New South Wales 2109, Australia	Australian Research Council Centre of Excellence for Coral Reef Studies, James Cook University, Townsville 4811, Australia	Australian Research Council Centre of Excellence for Coral Reef Studies, James Cook University, Townsville 4811, Australia	School of Biological Sciences, The University of Queensland, St Lucia, Queensland 4072, Australia	Department of Biological Sciences, Macquarie University, New South Wales 2109, Australia	Department of Biological Sciences, Macquarie University, New South Wales 2109, Australia	Department of Biological Sciences, Macquarie University, New South Wales 2109, Australia	Australian Research Council Centre of Excellence for Coral Reef Studies, School of Biological Sciences, The University of Queensland, St Lucia, Queensland 4072, Australia	Environmental Technologies, Coastal & Freshwater Group, The Cawthron Institute, Nelson 7010, New Zealand	Australian Research Council Centre of Excellence for Coral Reef Studies, James Cook University, Townsville 4811, Australia	University of Hawaii, Hawaii Institute of Marine Biology, School of Ocean and Earth Science and Technology, Kaneohe, Hawaii 96744, USA	Australian Research Council Centre of Excellence for Coral Reef Studies, James Cook University, Townsville 4811, Australia	Trace and Environmental DNA Laboratory, Department of Environment and Agriculture, Curtin University, Perth, Western Australia 6102, Australia	Biodiversity and Geosciences Program, Queensland Museum Network, South Brisbane, Queensland 4101, Australia	School of Life Sciences, The University of Warwick, Coventry CV4 7AL, UK	Australian Research Council Centre of Excellence for Coral Reef Studies, James Cook University, Townsville 4811, Australia
Study Person Roles																														
Study Person Roles Term Accession Number																														
Study Person Roles Term Source REF																														
Comment[Study Person ORCID]						0000-0003-1537-0859			0000-0002-9814-092X						0000-0001-5380-7041										0000-0003-2322-3269					
Comment[Funder]																														
Comment[FundRef ID]																														
Comment[Funder Term Source REF]																														
Comment[Grant Identifier]																														
