# Supplementary material for: The Coral Trait Database, a curated database of trait information for coral species from the global oceans
Source: Sci Data. 2016 Mar 29;3:160017. doi: 10.1038/sdata.2016.17 (PMC4810887; doi:10.1038/sdata.2016.17)
Supplement: Supplementary file 1 [file sdata201617-isa1.zip › s_study_Madin.txt]

Source Name	Comment [Data File]	Comment [Data Repository]	Comment [Data Record Accession]	Comment [Data Record URI]	Characteristics[organism]	Term Source REF	Term Accession Number	Characteristics[environment type]	Term Source REF	Term Accession Number	Protocol REF	Sample Name	Factor Value[measured trait]
Publication search	ctdb_1.1.1_resources.csv	figshare	doi:10.6084/m9.figshare.2067414	http://dx.doi.org/10.6084/m9.figshare.2067414	Scleractinia	NCBITAXON	NCBITaxon:6125	marine coral reef biome	ENVO	ENVO:01000049	Observation and measurements	Geographical	Geographical
Publication search	ctdb_1.1.1_resources.csv	figshare	doi:10.6084/m9.figshare.2067414	http://dx.doi.org/10.6084/m9.figshare.2067414	Scleractinia	NCBITAXON	NCBITaxon:6125	marine coral reef biome	ENVO	ENVO:01000049	Observation and measurements	Physiological	Physiological
Publication search	ctdb_1.1.1_resources.csv	figshare	doi:10.6084/m9.figshare.2067414	http://dx.doi.org/10.6084/m9.figshare.2067414	Scleractinia	NCBITAXON	NCBITaxon:6125	marine coral reef biome	ENVO	ENVO:01000049	Observation and measurements	Ecological	Ecological
Publication search	ctdb_1.1.1_resources.csv	figshare	doi:10.6084/m9.figshare.2067414	http://dx.doi.org/10.6084/m9.figshare.2067414	Scleractinia	NCBITAXON	NCBITaxon:6125	marine coral reef biome	ENVO	ENVO:01000049	Observation and measurements	Conservation	Conservation
Publication search	ctdb_1.1.1_resources.csv	figshare	doi:10.6084/m9.figshare.2067414	http://dx.doi.org/10.6084/m9.figshare.2067414	Scleractinia	NCBITAXON	NCBITaxon:6125	marine coral reef biome	ENVO	ENVO:01000049	Observation and measurements	Reproductive	Reproductive
Publication search	ctdb_1.1.1_resources.csv	figshare	doi:10.6084/m9.figshare.2067414	http://dx.doi.org/10.6084/m9.figshare.2067414	Scleractinia	NCBITAXON	NCBITaxon:6125	marine coral reef biome	ENVO	ENVO:01000049	Observation and measurements	Stoichiometric	Stoichiometric
Publication search	ctdb_1.1.1_resources.csv	figshare	doi:10.6084/m9.figshare.2067414	http://dx.doi.org/10.6084/m9.figshare.2067414	Scleractinia	NCBITAXON	NCBITaxon:6125	marine coral reef biome	ENVO	ENVO:01000049	Observation and measurements	Morphological	Morphological
Publication search	ctdb_1.1.1_resources.csv	figshare	doi:10.6084/m9.figshare.2067414	http://dx.doi.org/10.6084/m9.figshare.2067414	Scleractinia	NCBITAXON	NCBITaxon:6125	marine coral reef biome	ENVO	ENVO:01000049	Observation and measurements	Biomechanical	Biomechanical
Publication search	ctdb_1.1.1_resources.csv	figshare	doi:10.6084/m9.figshare.2067414	http://dx.doi.org/10.6084/m9.figshare.2067414	Scleractinia	NCBITAXON	NCBITaxon:6125	marine coral reef biome	ENVO	ENVO:01000049	Observation and measurements	Phylogenetic	Phylogenetic
