# Supplementary material for: The Coral Trait Database, a curated database of trait information for coral species from the global oceans
Source: Sci Data. 2016 Mar 29;3:160017. doi: 10.1038/sdata.2016.17 (PMC4810887; doi:10.1038/sdata.2016.17)
Supplement: Supplementary file 1 [file sdata201617-isa1.zip › a_assay_Madin.txt]

Sample Name	Protocol REF	Assay Name	Raw Data File	Comment [Data Repository]	Comment [Data Record Accession]	Comment [Data Record URI]	Factor Value[measured trait]
Biomechanical	Data acquisition	Colony shape factor	ctdb_1.1.1_data.csv	figshare	doi:10.6084/m9.figshare.2067414	http://dx.doi.org/10.6084/m9.figshare.2067414	Biomechanical
Biomechanical	Data acquisition	Larval swimming speed	ctdb_1.1.1_data.csv	figshare	doi:10.6084/m9.figshare.2067414	http://dx.doi.org/10.6084/m9.figshare.2067414	Biomechanical
Biomechanical	Data acquisition	Skeletal density	ctdb_1.1.1_data.csv	figshare	doi:10.6084/m9.figshare.2067414	http://dx.doi.org/10.6084/m9.figshare.2067414	Biomechanical
Biomechanical	Data acquisition	Skeletal micro-density	ctdb_1.1.1_data.csv	figshare	doi:10.6084/m9.figshare.2067414	http://dx.doi.org/10.6084/m9.figshare.2067414	Biomechanical
Biomechanical	Data acquisition	Substrate attachment	ctdb_1.1.1_data.csv	figshare	doi:10.6084/m9.figshare.2067414	http://dx.doi.org/10.6084/m9.figshare.2067414	Biomechanical
Conservation	Data acquisition	IUCN Red List category	ctdb_1.1.1_data.csv	figshare	doi:10.6084/m9.figshare.2067414	http://dx.doi.org/10.6084/m9.figshare.2067414	Conservation
Ecological	Data acquisition	Abundance GBR	ctdb_1.1.1_data.csv	figshare	doi:10.6084/m9.figshare.2067414	http://dx.doi.org/10.6084/m9.figshare.2067414	Ecological
Ecological	Data acquisition	Abundance world	ctdb_1.1.1_data.csv	figshare	doi:10.6084/m9.figshare.2067414	http://dx.doi.org/10.6084/m9.figshare.2067414	Ecological
Ecological	Data acquisition	Depth lower	ctdb_1.1.1_data.csv	figshare	doi:10.6084/m9.figshare.2067414	http://dx.doi.org/10.6084/m9.figshare.2067414	Ecological
Ecological	Data acquisition	Depth upper	ctdb_1.1.1_data.csv	figshare	doi:10.6084/m9.figshare.2067414	http://dx.doi.org/10.6084/m9.figshare.2067414	Ecological
Ecological	Data acquisition	Generation time	ctdb_1.1.1_data.csv	figshare	doi:10.6084/m9.figshare.2067414	http://dx.doi.org/10.6084/m9.figshare.2067414	Ecological
Ecological	Data acquisition	Life history strategy	ctdb_1.1.1_data.csv	figshare	doi:10.6084/m9.figshare.2067414	http://dx.doi.org/10.6084/m9.figshare.2067414	Ecological
Ecological	Data acquisition	Water clarity preference	ctdb_1.1.1_data.csv	figshare	doi:10.6084/m9.figshare.2067414	http://dx.doi.org/10.6084/m9.figshare.2067414	Ecological
Ecological	Data acquisition	Wave exposure preference	ctdb_1.1.1_data.csv	figshare	doi:10.6084/m9.figshare.2067414	http://dx.doi.org/10.6084/m9.figshare.2067414	Ecological
Geographical	Data acquisition	Eastern-most range edge	ctdb_1.1.1_data.csv	figshare	doi:10.6084/m9.figshare.2067414	http://dx.doi.org/10.6084/m9.figshare.2067414	Geographical
Geographical	Data acquisition	Geographical region	ctdb_1.1.1_data.csv	figshare	doi:10.6084/m9.figshare.2067414	http://dx.doi.org/10.6084/m9.figshare.2067414	Geographical
Geographical	Data acquisition	Indo-Pacific faunal province	ctdb_1.1.1_data.csv	figshare	doi:10.6084/m9.figshare.2067414	http://dx.doi.org/10.6084/m9.figshare.2067414	Geographical
Geographical	Data acquisition	Northern-most range edge	ctdb_1.1.1_data.csv	figshare	doi:10.6084/m9.figshare.2067414	http://dx.doi.org/10.6084/m9.figshare.2067414	Geographical
Geographical	Data acquisition	Ocean basin	ctdb_1.1.1_data.csv	figshare	doi:10.6084/m9.figshare.2067414	http://dx.doi.org/10.6084/m9.figshare.2067414	Geographical
Geographical	Data acquisition	Range size	ctdb_1.1.1_data.csv	figshare	doi:10.6084/m9.figshare.2067414	http://dx.doi.org/10.6084/m9.figshare.2067414	Geographical
Geographical	Data acquisition	Southern-most range edge	ctdb_1.1.1_data.csv	figshare	doi:10.6084/m9.figshare.2067414	http://dx.doi.org/10.6084/m9.figshare.2067414	Geographical
Geographical	Data acquisition	Western-most range edge	ctdb_1.1.1_data.csv	figshare	doi:10.6084/m9.figshare.2067414	http://dx.doi.org/10.6084/m9.figshare.2067414	Geographical
Morphological	Data acquisition	Coloniality	ctdb_1.1.1_data.csv	figshare	doi:10.6084/m9.figshare.2067414	http://dx.doi.org/10.6084/m9.figshare.2067414	Morphological
Morphological	Data acquisition	Colony maximum diameter	ctdb_1.1.1_data.csv	figshare	doi:10.6084/m9.figshare.2067414	http://dx.doi.org/10.6084/m9.figshare.2067414	Morphological
Morphological	Data acquisition	Corallite width maximum	ctdb_1.1.1_data.csv	figshare	doi:10.6084/m9.figshare.2067414	http://dx.doi.org/10.6084/m9.figshare.2067414	Morphological
Morphological	Data acquisition	Corallite width minimum	ctdb_1.1.1_data.csv	figshare	doi:10.6084/m9.figshare.2067414	http://dx.doi.org/10.6084/m9.figshare.2067414	Morphological
Morphological	Data acquisition	Growth form typical	ctdb_1.1.1_data.csv	figshare	doi:10.6084/m9.figshare.2067414	http://dx.doi.org/10.6084/m9.figshare.2067414	Morphological
Morphological	Data acquisition	Growth form Veron	ctdb_1.1.1_data.csv	figshare	doi:10.6084/m9.figshare.2067414	http://dx.doi.org/10.6084/m9.figshare.2067414	Morphological
Morphological	Data acquisition	Growth form Wallace	ctdb_1.1.1_data.csv	figshare	doi:10.6084/m9.figshare.2067414	http://dx.doi.org/10.6084/m9.figshare.2067414	Morphological
Morphological	Data acquisition	Growth outline type	ctdb_1.1.1_data.csv	figshare	doi:10.6084/m9.figshare.2067414	http://dx.doi.org/10.6084/m9.figshare.2067414	Morphological
Morphological	Data acquisition	Polyps per area	ctdb_1.1.1_data.csv	figshare	doi:10.6084/m9.figshare.2067414	http://dx.doi.org/10.6084/m9.figshare.2067414	Morphological
Phylogenetic	Data acquisition	Genus fossil age	ctdb_1.1.1_data.csv	figshare	doi:10.6084/m9.figshare.2067414	http://dx.doi.org/10.6084/m9.figshare.2067414	Phylogenetic
Phylogenetic	Data acquisition	Genus fossil stage	ctdb_1.1.1_data.csv	figshare	doi:10.6084/m9.figshare.2067414	http://dx.doi.org/10.6084/m9.figshare.2067414	Phylogenetic
Phylogenetic	Data acquisition	Species age phylogeny	ctdb_1.1.1_data.csv	figshare	doi:10.6084/m9.figshare.2067414	http://dx.doi.org/10.6084/m9.figshare.2067414	Phylogenetic
Physiological	Data acquisition	Calcification rate	ctdb_1.1.1_data.csv	figshare	doi:10.6084/m9.figshare.2067414	http://dx.doi.org/10.6084/m9.figshare.2067414	Physiological
Physiological	Data acquisition	Dark respiration	ctdb_1.1.1_data.csv	figshare	doi:10.6084/m9.figshare.2067414	http://dx.doi.org/10.6084/m9.figshare.2067414	Physiological
Physiological	Data acquisition	Gross photosynthesis	ctdb_1.1.1_data.csv	figshare	doi:10.6084/m9.figshare.2067414	http://dx.doi.org/10.6084/m9.figshare.2067414	Physiological
Physiological	Data acquisition	Growth rate	ctdb_1.1.1_data.csv	figshare	doi:10.6084/m9.figshare.2067414	http://dx.doi.org/10.6084/m9.figshare.2067414	Physiological
Physiological	Data acquisition	Mitotic index	ctdb_1.1.1_data.csv	figshare	doi:10.6084/m9.figshare.2067414	http://dx.doi.org/10.6084/m9.figshare.2067414	Physiological
Physiological	Data acquisition	Protein biomass	ctdb_1.1.1_data.csv	figshare	doi:10.6084/m9.figshare.2067414	http://dx.doi.org/10.6084/m9.figshare.2067414	Physiological
Physiological	Data acquisition	Symbiodinium clade	ctdb_1.1.1_data.csv	figshare	doi:10.6084/m9.figshare.2067414	http://dx.doi.org/10.6084/m9.figshare.2067414	Physiological
Physiological	Data acquisition	Symbiodinium density	ctdb_1.1.1_data.csv	figshare	doi:10.6084/m9.figshare.2067414	http://dx.doi.org/10.6084/m9.figshare.2067414	Physiological
Physiological	Data acquisition	Symbiodinium subclade	ctdb_1.1.1_data.csv	figshare	doi:10.6084/m9.figshare.2067414	http://dx.doi.org/10.6084/m9.figshare.2067414	Physiological
Physiological	Data acquisition	Tissue thickness	ctdb_1.1.1_data.csv	figshare	doi:10.6084/m9.figshare.2067414	http://dx.doi.org/10.6084/m9.figshare.2067414	Physiological
Physiological	Data acquisition	Zooxanthellate	ctdb_1.1.1_data.csv	figshare	doi:10.6084/m9.figshare.2067414	http://dx.doi.org/10.6084/m9.figshare.2067414	Physiological
Reproductive	Data acquisition	Mode of larval development	ctdb_1.1.1_data.csv	figshare	doi:10.6084/m9.figshare.2067414	http://dx.doi.org/10.6084/m9.figshare.2067414	Reproductive
Reproductive	Data acquisition	Oocyte size at maturity	ctdb_1.1.1_data.csv	figshare	doi:10.6084/m9.figshare.2067414	http://dx.doi.org/10.6084/m9.figshare.2067414	Reproductive
Reproductive	Data acquisition	Propagule size on release	ctdb_1.1.1_data.csv	figshare	doi:10.6084/m9.figshare.2067414	http://dx.doi.org/10.6084/m9.figshare.2067414	Reproductive
Reproductive	Data acquisition	Sexual system	ctdb_1.1.1_data.csv	figshare	doi:10.6084/m9.figshare.2067414	http://dx.doi.org/10.6084/m9.figshare.2067414	Reproductive
Reproductive	Data acquisition	Symbiodinium sp. in propagules	ctdb_1.1.1_data.csv	figshare	doi:10.6084/m9.figshare.2067414	http://dx.doi.org/10.6084/m9.figshare.2067414	Reproductive
Stoichiometric	Data acquisition	Chlorophyll a	ctdb_1.1.1_data.csv	figshare	doi:10.6084/m9.figshare.2067414	http://dx.doi.org/10.6084/m9.figshare.2067414	Stoichiometric
Stoichiometric	Data acquisition	Lipid content	ctdb_1.1.1_data.csv	figshare	doi:10.6084/m9.figshare.2067414	http://dx.doi.org/10.6084/m9.figshare.2067414	Stoichiometric
Stoichiometric	Data acquisition	Nitrogen concentration	ctdb_1.1.1_data.csv	figshare	doi:10.6084/m9.figshare.2067414	http://dx.doi.org/10.6084/m9.figshare.2067414	Stoichiometric
Stoichiometric	Data acquisition	Phosphorus concentration	ctdb_1.1.1_data.csv	figshare	doi:10.6084/m9.figshare.2067414	http://dx.doi.org/10.6084/m9.figshare.2067414	Stoichiometric
Stoichiometric	Data acquisition	RNA:DNA ratio	ctdb_1.1.1_data.csv	figshare	doi:10.6084/m9.figshare.2067414	http://dx.doi.org/10.6084/m9.figshare.2067414	Stoichiometric
Stoichiometric	Data acquisition	Total biomass	ctdb_1.1.1_data.csv	figshare	doi:10.6084/m9.figshare.2067414	http://dx.doi.org/10.6084/m9.figshare.2067414	Stoichiometric
